# Supplementary material for: Hydrophobic Wafer-Scale High-Reproducibility SERS Sensor Based on Silicon Nanorods Arrays Decorated with Au Nanoparticles for Pesticide Residue Detection
Source: Biosensors (Basel). 2022 Apr 26;12(5):273. doi: 10.3390/bios12050273 (PMC9138717; doi:10.3390/bios12050273)
Supplement: Supplementary file 1 [file biosensors-12-00273-s001.zip]

Archive with 1 entries (1 files):
- biosensors-1674956-supplementary.pdf
